# Supplementary material for: Activity Detection in Indoor Environments Using Multiple 2D Lidars
Source: Sensors (Basel). 2024 Jan 18;24(2):0. doi: 10.3390/s24020626 (PMC11154263; doi:10.3390/s24020626)
Supplement: Supplementary file 1 [file sensors-24-00626-s001.zip]

Archive with 2 entries (2 files):
- video_S1.webm
- video_S2.mkv
